# Supplementary material for: Free word association analysis of German laypeople’s perception of biodiversity and its loss
Source: Front Psychol. 2023 Jun 28;14:1112182. doi: 10.3389/fpsyg.2023.1112182 (PMC10338174; doi:10.3389/fpsyg.2023.1112182)
Supplement: Supplementary file 1 [file Table_1.xlsx]

## Sheet: Tabelle1
Categorized Associations 'biodiversity' (N = 652)				Categorized Associations 'biodiversity loss' (N = 570)
Tiere	Animals	108		Sonstiges	Other	82
Tier	Animal	50		Verlust	Loss	3
Insekt	Insect	13		Tod	Death	2
Vogel	Bird	10		Vermischung	Mixing	2
Biene	Bee	5		Erde	Earth	2
Tierarten	Animal species	4		Evolution	Evolution	1
Säugetier	Mammal	4		Verschwendung	Waste	1
Hund	Dog	3		Hautfarbe	Skin color	1
Fisch	Fish	3		Volk	People	1
Katze	Cat	2		Bauplan	Construction plan	1
Tierwelt	Wildlife	2		Auswirkungen auf Kreisläufe	Effects on circuits	1
viele verschiedene Insekten	many different insects	1		dritte Welt als Müllplatz des Westens	third world as a dumping ground for the west	1
Amphibium	Amphibian	1		CDU	CDU	1
Reptil	Reptile	1		umsichtig	prudent	1
Hase	Bunny	1		Eingriff	Intervention	1
Maus	Mouse	1		Tierwohl	Animal Welfare	1
viele verschiedene Tiere	many different animals	1		weniger Sorten von Lebensmitteln	Fewer varieties of food	1
viele Tiere	many animals	1		weniger Krankheiten	Less diseases	1
verschiedene Tierarten	different animal species	1		Kreislauf	Circuit	1
Schmetterling	Butterfly	1		Eindringling	Intruder	1
viele verschiedene Tierarten	many different animal species	1		minimum	minimum	1
Käfer	Beetle	1		gab es schon immer	have always existed	1
Amsel	Blackbird	1		kommen und gehen	come and go	1
Pflanzen	Plants	79		Hautalterung	Skin aging	1
Pflanze	Plant	39		nur bestimmte Sorten	Only certain varieties	1
Blume	Flower	16		Überfluss	Abundance	1
Baum	Tree	6		Einschränkung	Restriction	1
verschiedene Pflanzen	different plants	2		Dysbalance	Dysbalance	1
Gräser	Grasses	2		Null	Zero	1
Stiefmütterchen	Pansy	1		Leben auslöschen	Extinguish life	1
Gemüsepflanze	Vegetable plant	1		Bedrohung	Threat	1
Pflanzenwelt	Plant world	1		Gefahr	Danger	1
viele verschiedene Pflanzenarten	many different plant species	1		Unglück	Misfortune	1
Pflanzenarten	Plant species	1		Kultur	Culture	1
unterschiedliche Pflanzen	different plants	1		Kultur der Spezies	Species culture	1
Nelke	Carnation	1		Mentalität	Mentality	1
Rose	Rose	1		Reduktion	Reduction	1
Priemel	Primula	1		Sommer	Summer	1
Unkraut	Weed	1		Holz	Wood	1
Gänseblümchen	Daisies	1		Erlebnis	Experience	1
Aster	Aster	1		Kopf	Head	1
Kraut	Herb	1		Möglichkeit	Possibility	1
Strauch	Shrub	1		Idee	Idea	1
Diversitätsbegriffe	Diversity terms	78		Papier	Paper	1
Artenvielfalt	Species diversity	15		ADAC	ADAC	1
Arten	Species	14		Schmerzen	Pain	1
Artenreichtum	Species richness	9		Brille	Glasses	1
Diversität	Diversity	9		Verderben	Spoilage	1
Vielfalt	Variety	4		Unvernunft	Unreasonable	1
Unterschied	Difference	3		Welt	World	1
unterschiedlich	different	2		für Nachkommen erhalten	Preserved for descendants	1
Rassen	Races	2		heile Welt	ideal world	1
Biodiversität	Biodiversity	2		Krankheit	Disease	1
Verschiedenheit	Difference	2		Elfenbein	Ivory	1
verschieden	different	2		Fleischkonsum	Meat consumption	1
Pflanzenvielfalt	Plant diversity	2		Permafrost	Permafrost	1
Sorten	Varieties	2		moderne Lebensweise	modern lifestyle	1
Auswahl	Selection	1		Dreckspack	Scumbag	1
viele Arten	many Speccies	1		Gesellschaft	Society	1
verschiedene Völker	different peoples	1		Immunität	Immunity	1
große Auswahl	wide range	1		Migration	Migration	1
Tiervielfalt	Animal diversity	1		Freiheit	Freedom	1
verschiedene Lebewesen	different organisms	1		CSU	CSU	1
Artenvielfalt in den Wäldern	species diversity in the forests	1		Bienennahrung	Bee food	1
Vielzahl von Arten	Variety of species	1		Zukunft	Future	1
Spezies	Species	1		Planet	Planet	1
viele Unterarten	many subspecies	1		Tugend	Virtue	1
Lebensraum	Habitat	54		Vertrautheit	Familiarity	1
Ökosystem	Ecosystem	7		Standhaftigkeit	Steadfastness	1
Wald	Forest	7		Armut	Poverty	1
Urwald	Jungle	4		Arier	Aryan	1
Meer	Sea	4		liegen	lie	1
Biotop	Biotope	4		Ausgleich	Compensation	1
Gewässer	Water body	3		Auswirkung	Impact	1
Land	Country	2		überleben	survive	1
Lebensraum	Habitat	2		Begrenzung	Limitation	1
Wiese	Meadow	2		ungeklärte Folge	unexplained consequence	1
See	Sea	2		Chemie	Chemistry	1
Berg	Mountain	2		Tiere	Animals	65
Niederung	Lowland	1		Insekt	Insect	13
Weide	Pasture	1		Biene	Bee	12
Düne	Dune	1		Tier	Animal	11
Jungle	Jungle	1		Vogel	Bird	6
Naturwiese	Natural meadow	1		Schmetterling	Butterfly	3
Wildwiese	Wild meadow	1		Tierwelt	Wildlife	3
Amazonas	Amazon	1		Fisch	Fish	2
gesundes Ökosystem	healthy ecosystem	1		Tierarten	Animal species	2
Streuobstwiese	Orchard meadow	1		Ungeziefer	Vermin	1
Teich	Pond	1		frei lebendes Tier	Free living animal	1
Feld	Field	1		Tierbestand	Animal population	1
Gletscher	Glacier	1		Säugetier	Mammal	1
Wälder	Forests	1		Salamander	Salamander	1
Regenwald	Rainforest	1		Kaulquappe	Tadpole	1
Flachland	Flatland	1		Fischarten	Fish species	1
Sonstiges	Other	49		Amphibie	Amphibian	1
Evolution	Evolution	2		Wildschwein	Wild boar	1
Biologie	Biology	2		Borkenkäfer	Bark beetle	1
Liebe	Love	2		Wal	Whale	1
Rassismus	Racism	2		Wolf	Wolf	1
organische Stoffe	Organic substances	1		Papagei	Parrot	1
große Anzahl	large number	1		Artensterben	species loss	62
viel	much	1		Artensterben	Species loss	38
Tierhaltung	Animal husbandry	1		aussterben	extinct	10
Individualität	Individuality	1		Artenverlust	Species loss	2
Gesundheit	Health	1		Artensterben in der Pflanzenwelt	Species extinction in the plant world	1
Reichtum	Wealth	1		Artensterben in der Tierwelt	Species extinction in the animal world	1
Zoll	Customs	1		Aussterben in der Tierwelt	Extinction in the animal world	1
Erde	Earth	1		alte Obstsorten gehen verloren	old fruit varieties are lost	1
Gemeinsamkeit	Commonality	1		Keine verschiedenen Tierarten mehr	No more different species	1
Hautfarben	Skin Colors	1		bedrohte Tierarten	endangered species	1
Nationen	Nations	1		keine Tiervielfalt	No animal diversity	1
Luxus	Luxury	1		Aussterben von Arten	Species extinction	1
Besonderheiten	Special features	1		weniger Obstsorten	Fewer fruits	1
Kleidung	Clothing	1		weniger Gemüsesorten	Less vegetables	1
umdenken	rethink	1		weniger Pflanzenarten	Fewer plant species	1
gut für Deutschland	good for Germany	1		weniger Tierarten	Fewer species	1
verschiedene Anwendungen	various applications	1		Tier- und Pflanzensterben	Animal and plant extinction	58
Geburt	Birth	1		Bienensterben	Bee extinction	8
gemeinsam	together	1		Insektensterben	Insect extinction	7
Zelle	Cell	1		Waldsterben	Forest decline	4
viele Möglichkeiten	many possibilities	1		Baumsterben	Tree extinction	3
Hochzeit	Wedding	1		weniger Insekten	Less insects	2
Beziehung	Relationship	1		weniger Vögel	Fewer birds	2
biologische Unsterblichkeit	biological immortality	1		Tiersterben	Animal extinction	2
gesunde Fauna	healthy fauna	1		Pflanzensterben	Plant extinction	2
gesunde Flora	healthy flora	1		Unkrautvernichtung	Weedkiller	1
Stärke	Strength	1		weniger Pflanzen	Less plants	1
Konsistenz	Consistency	1		keine Pflanzenvielfalt	No plant diversity	1
Energie	Energy	1		Fischsterben	Fish kill	1
Eigentlich hat jede Lebensform ihren Sinn	Actually every form of life has its meaning	1		keine Artenvielfalt	No biodiversity	1
Zeit	Time	1		keine gesunden Tiere	no healthy animals	1
natürliche Rohstoffe	Natural raw materials	1		Delfinschlachten	Dolphin slaughter	1
Politik	Politics	1		weniger Parasiten	Less parasites	1
Aquarium	Aquarium	1		weniger Flöhe	Less fleas	1
Familie	Family	1		weniger Tiere	Less animals	1
Erziehung	Education	1		Tiere sterben	Animals die	1
Respekt	Respect	1		sterben	die	1
Widerstandsfähigkeit	Resilience	1		Froschsterben	Frog death	1
Verarbeitung	Processing	1		Verlust von Tieren	Loss of animals	1
ohne Chemie	without chemistry	1		Massensterben	Mass extinction	1
Lebensmittel	Food	42		Tiere rotten aus	Animals exterminate	1
Obst	Fruit	6		Tiere verschwinden	Animals disappear	1
Gemüse	Vegetables	6		Pflanzen verschwinden	Plants disappear	1
Lebensmittel	Food	3		Tiere sterben aus	Animals die out	1
Ei	Egg	3		keine Pflanzen mehr	no more plants	1
bio	bio	2		Vernichtung	Destruction	1
Kartoffel	Potato	2		Pflanzenverlust	Plant loss	1
Pilz	Mushroom	2		wenige Bienen	few bees	1
Fleisch	Meat	2		Verlust von Pflanzen	Plant loss	1
Fairtrade	Fairtrade	1		Ausrottung von Pflanzen durch Pestizid	Plant eradication by pesticide	1
guter Geschmack	Good taste	1		Ausrottung von Pflanzen durch Überwirtschaftung	Extinction of plants due to over-management	1
Bioware	Bioware	1		Ausrottung von Tieren durch Pestizid	Animal extermination by pesticide	1
Milch	Milk	1		Ausrottung von Tieren durch Überwirtschaftung	Extinction of animals due to over farming	1
Essen	Food	1		Anthropogene Ursachen	Anthropogenic Causes	53
alte Obstsorten	old fruit varieties	1		Pestizid	Pesticides	6
Linse	Lens	1		Umweltverschmutzung	Environmental pollution	5
Apfel	Apple	1		Ausrottung	Eradication	4
Paprika	Paprika	1		Erderwärmung	Global warming	2
Getreide	Cereals	1		menschengemacht	man-made	2
Himbeere	Raspberry	1		Rodung	Clearing	2
Nuss	Nut	1		Abholzung	Deforestation	2
Gurke	Cucumber	1		Umweltgifte	Environmental toxins	1
Salat	Salad	1		CO2	CO2	1
Birne	Pear	1		Wald wird abgeholzt	Forest is cut down	1
Bio-Lebensmittel	Organic food	1		zu viel CO2	too much CO2	1
Erhaltung biologischer Vielfalt	Biodiversity conservation	37		Temperaturanstieg	Temperature rise	1
Umweltschutz	Environmental protection	6		Regenwald wird abgeholzt	Rainforest is cut down	1
Tierschutz	Animal welfare	5		Raubbau	Over-explotation	1
Artenschutz	Species protection	3		Überfischung	Overfishing	1
Naturschutz	Nature protection	3		globale Erwärmung	global warming	1
Nachhaltigkeit	Sustainability	3		Verschmutzung der Meere	Pollution of the seas	1
Nabu	Nabu	1		Glyphosat	Glyphosate	1
Öko	Eco	1		andere Arten aus dem Ausland	other species from abroad	1
Ökotest	Ecotest	1		industrielle Landwirtschaft	industrial agriculture	1
schützenswert	worth protecting	1		klimatische Veränderung	climatic change	1
schutzwürdig	worthy of protection	1		Verschmutzung von Meeren	Marine pollution	1
Erhalt	Preservation	1		Regenwaldabholzung	Rainforest deforestation	1
Klimaschutz	Climate protection	1		zugebauter Lebensraum	added habitat	1
Schutz	Protection	1		Verschmutzung der Umwelt	Pollution of the environment	1
bienenfreundlich	bee friendly	1		Einwanderung fremder Arten	Immigration of foreign species	1
artgerecht	species-appropriate	1		Versiegelung der Landschaft	Sealing of the landscape	1
kein gespritztes Obst	no sprayed fruit	1		zu viel Chemie	Too much chemistry	1
Verzicht auf Gift	Renunciation of poison	1		menschliches Verschulden	human fault	1
Greenpeace	Greenpeace	1		Flächenversiegelung	Land sealing	1
Arterhaltung	Species conservation	1		Klimakatastrophe	Climate disaster	1
Aussterben stoppen	Stop extinction	1		Urwaldabholzung	Jungle deforestation	1
Pflanzenschutz	Plant protection	1		Einflussnahme	Influence	1
Insektenhotel	Insect hotel	1		Klimakrise	Climate crisis	1
Natur	Nature	34		Plastikmüll	Plastic waste	1
Natur	Nature	26		Abgas	Exhaust gas	1
natürlich	natural	2		Wilderei	Poaching	1
ursprüngliche Natur	original nature	1		Zustände	States	27
Natürlichkeit	Naturalness	1		ungesund	unhealthy	3
Naturwunder	Natural wonder	1		schlecht	bad	3
Natur ohne Eingriff des Menschen	Nature without human intervention	1		schrecklich	terrible	2
naturbelassen	natural	1		unmenschlich	inhuman	1
naturnah	close to nature	1		weg	away	1
Mensch	Human	28		vergangen	past	1
Mensch	Human	18		unausweichlich	inescapable	1
Mann	Man	3		fort	away	1
Frau	Woman	3		deutsch	german	1
Kind	Child	2		schade	pity	1
Ausländer	Foreigners	1		öde	bleak	1
farbige Menschen	colored people	1		schlimm	bad	1
Zustände	States	24		zerstört	destroys	1
bunt	colorful	4		unwiderruflich	irrevocable	1
bedroht	threatened	3		verloren	lost	1
gut	good	2		einheitlich	uniform	1
einmalig	unique	1		unnatürlich	unnatural	1
bewusst	conscious	1		tot	dead	1
exotisch	exotic	1		mies	lousy	1
ausgeglichen	balanced	1		blind	blind	1
anders	different	1		trist	dreary	1
fair	fair	1		sauber	clean	1
schlau	smart	1		Pflanzen	Plants	21
ausgefallen	fancy	1		Pflanze	Plant	15
vegan	vegan	1		Baum	Tree	4
gesund	healthy	1		Blume	Flower	1
dunkel	dark	1		Gräser	Grasses	1
hell	bright	1		Wandel	Change	19
wichtig	important	1		Klimawandel	Climate change	16
frisch	fresh	1		dauernder Wandel	continuous change	1
sauber	clean	1		Wandel	Change	1
Umwelt	Environment	23		Umweltveränderung	Environmental Change	1
Umwelt	Environment	14		Umwelt	Environment	18
Wasser	Water	4		Umwelt	Environment	5
Luft	Air	2		Klima	Climate	4
Wasserqualität	Water quality	1		Dürre	Drought	2
Wind	Wind	1		Wasserqualität	Water quality	1
Klima	Climate	1		Wetter	Weather	1
Lebewesen	Living-being	19		saurer Regen	acid rain	1
Lebewesen	Creature	6		Boden	Floor	1
Leben	Life	5		Regen	Rain	1
Individuum	Individual	4		Luft	Air	1
Meeresbewohner	Sea creatures	1		Trockenperiode	Dry period	1
Mikroorganismus	Microorganism	1		Lebensraum	Habitat	17
Organismus	Organism	1		Meer	Sea	3
Kleinstlebewesen	Microorganisms	1		Fluss	River	2
Ökologie	Ecology	16		Landschaft	Landscape	1
Fauna	Fauna	7		Schwächung des Ökosystems	Weakening of the ecosystem	1
Flora	Flora	6		Wiese	Meadow	1
biologische Auslese	biological selection	1		Küste	Coast	1
Ökologie	Ecology	1		Urwald	Jungle	1
Nahrungskette	Food chain	1		See	See	1
Genetik	Genetics	12		Binnengewässer	Inland waters	1
Darwin	Darwin	3		Lebensraum	Habitat	1
Mutation	Mutation	2		Regenwald	Rainforest	1
Gen	Gene	2		Wüste	Desert	1
Genetik	Genetics	2		Streuobstwiese	Orchard meadow	1
Gentechnik	Genetic engineering	1		Biotop	Biotope	1
DNA	DNA	1		Diversitätsbegriffe	Diversity terms	17
Generationen	Generations	1		Artenvielfalt	Species diversity	8
Kulturlandschaften	Cultural Landscapes	10		Biodiversität	Biodiversity	2
Garten	Garden	5		Diversität	Diversity	2
Schule	School	1		Spezies	Species	1
Park	Park	1		Rassen	Races	1
Naturkundemuseum	Natural History Museum	1		Arten	Species	1
Museum	Museum	1		Variante	Variant	1
Zoo	Zoo	1		viele Arten	Many species	1
Artensterben	Species extinction	9		Affektiv/Emotionen	Affective/Emotions	15
aussterben	extinct	5		traurig	Sad	4
Artensterben	Species loss	3		Langeweile	Boredom	2
Aussterben von Arten	Species loss	1		Angst	Fear	2
Tier- und Pflanzensterben	Animal and Plant extinction	6		Raffgier	Greed	1
Tiersterben	Animal death	1		Raffsucht	Rapacity	1
ausgestorben	extinct	1		Freude	Joy	1
Pflanzen sterben aus	Plants die out	1		erschreckend	terrifying	1
Tiere sterben aus	Animals die out	1		vermissen	miss	1
Sexualität	Sexuality	5		Trauer	Mourning	1
Geschlecht	Gender	2		Gier	Greed	1
heterosexuell	straight	1		Erhaltung biologischer Vielfalt	Biodiversity conservation	14
homosexuell	gay	1		Artenschutz	Species protection	4
Fortpflanzung	Reproduction	1		rote Liste	red list	3
Farben	Colors	5		Naturschutz	Nature protection	2
grün	green	2		Schutz	Protection	1
Farbe	Color	1		Nachhaltigkeit	Sustainability	1
weiß	white	1		Vogelzählung	Bird Count	1
schwarz	black	1		Insektenhotel	Insect hotel	1
Anthropogene Ursachen	Anthropogenic Causes	4		Umweltschutz	Environmental protection	1
Pestizid	Pesticide	1		Naturkatastrophen	Natural disasters	13
illegaler Handel	trafficking	1		Waldbrand	Forest fire	3
Jagd	Hunting	1		Katastrophe	Disaster	2
Glyphosat	Glyphosate	1		Naturzerstörung	Nature Destruction	1
Wirtschaft	Economics	4		Umweltkatastrophe	Environmental disaster	1
Wirtschaft	Economy	1		Überschwemmung	Flooding	1
Zinsen	Interest	1		kaputte Erde	broken earth	1
Bank	Bank	1		Gletscherschmelze	Glacier melt	1
Geld	Money	1		Flut	Flood	1
Wandel	Change	4		Naturkatastrophe	Natural disaster	1
Klimawandel	Climate change	1		Seuche	Disease	1
Entwicklung	Development	1		Kulturlandschaft	Cultural landscape	12
Entstehung	Origin	1		Monokultur	Monoculture	9
Weiterentwicklung	Further development	1		Verlust der Kulturlandschaft	Loss of the cultural landscape	1
Landwirtschaft	Agriculture	3		Autobahn	Highway	1
Landwirtschaft	Agriculture	2		Fabrik	Factory	1
Gemüseanbau	Vegetable cultivation	1		Natur	Nature	12
Naturkatastrophen	Natural disasters	1		Natur	Nature	9
Zerstörung	Destruction	1		Fehlen von Natur	Absence of nature	1
				saubere Natur	clean nature	1
				natural	natural	1
				Einseitigkeit	One-sidedness	11
				Monotonie	Monotony	3
				Einseitigkeit	One-sidedness	2
				Gleichheit	Equality	1
				Einfalt	Simplicity	1
				Gleichförmigkeit	Uniformity	1
				einseitig	one-sided	1
				eintönig	monotonous	1
				Einheit	Unit	1
				Mensch	Human	10
				Mensch	Human	8
				schlechte Menschen	bad people	1
				Menschen ähneln sich im Verhalten	People are similar in behavior	1
				Genetik	Genetics	10
				Genmanipulation	Gene manipulation	3
				Genetik	Genetics	2
				klonen	clone	1
				DNA	DNA	1
				Erbgut	Genetic material	1
				Gentechnik	Genetic engineering	1
				Darwin	Darwin	1
				Landwirtschaft	Agriculture	9
				Landwirtschaft	Agriculture	2
				Zucht	Breeding	2
				Massentierhaltung	Factory farming	2
				Landwirt	Farmer	1
				Dünger	Fertilizer	1
				Monsanto	Monsanto	1
				Sexualität	Sexuality	9
				Inzucht	Inbreeding	2
				Unterleibsprobleme	Abdominal problems	1
				keine Fortpflanzung	no reproduction	1
				Weiblichkeit	Femininity	1
				Männlichkeit	Masculinity	1
				sexuelle Unlust	sexual aversion	1
				Wechseljahre	Menopause	1
				Paarungsverhalten	Mating behavior	1
				Lebensmittel	Food	8
				Gemüse	Vegetables	3
				Nahrungsmittelknappheit	Food shortage	1
				Nahrungsmittel	Food	1
				Obst	Fruit	1
				Kartoffel	Potato	1
				Tomate	Tomato	1
				Lebewesen	Living being	3
				Lebewesen	Creatures	2
				Mikroorganismus	Microorganism	1
				Ökologie	Ecology	3
				Ernährungskette	Food chain	1
				Überleben besser angepasster Arten	Survival of better adapted species	1
				Nahrungskette	Food chain	1
				Farben	Colors	2
				grau	gray	2
